# Supplementary material for: Perspectives on mental health services for medical students at a Ugandan medical school
Source: BMC Med Educ. 2022 Oct 25;22:734. doi: 10.1186/s12909-022-03815-8 (PMC9592876; doi:10.1186/s12909-022-03815-8)
Supplement: Supplementary file 2 — Additional file 2. [file 12909_2022_3815_MOESM2_ESM.zip]

Archive with 12 entries (12 files):
- interview 10.docx
- interview 11.docx
- interview 8.docx
- interview summary.docx
- interview 9.docx
- interview 7.docx
- interview 4.docx
- interview 6.docx
- interview 5.docx
- Interview 3.docx
- interview 2.docx
- interview 1.docx
